# Supplementary material for: Insecticidal activity of the linear pseudoscorpion venom peptide Ammogarypin revealed by functional profiling
Source: Front Pharmacol. 2025 Sep 24;16:1661173. doi: 10.3389/fphar.2025.1661173 (PMC12504284; doi:10.3389/fphar.2025.1661173)
Supplement: Supplementary file 1 [file Table2.xlsx]

## Sheet: Feeding
Drosophila suzukii
Time (d)	Water			500 ng/µl			Spinosad
0	20	20	20	20	20	20	20	20	20
1	20	20	20	20	20	20	0	4	0
2	20	20	20	20	20	20	0	0	0
3	20	20	20	20	20	20	0	0	0
4	20	20	20	20	20	20	0	0	0

## Sheet: Injection
Drosophila suzukii
Time (h)	Water						500 ng/µl			250 ng/µl			100 ng/µl			50 ng/µl			Spinosad
0	20	20	20	20	20	20	20	20	20	20	20	20	20	20	20	20	20	20	20	20	20	20	20	20
1	20	20	20	20	20	20	14	13	17	19	20	19	18	20	20	19	18	20	1	1	0	0	0	0
3	20	20	20	20	20	20	13	4	16	19	20	18	17	20	20	18	16	20	1	0	0	0	0	0
24	19	20	20	20	16	20	3	2	9	18	19	18	16	18	20	16	14	20	1	0	0	0	0	0
