# Supplementary material for: Insecticidal activity of the linear pseudoscorpion venom peptide Ammogarypin revealed by functional profiling
Source: Front Pharmacol. 2025 Sep 24;16:1661173. doi: 10.3389/fphar.2025.1661173 (PMC12504284; doi:10.3389/fphar.2025.1661173)
Supplement: Supplementary file 2 [file Table3.xlsx]

## Sheet: Sheet1
	Table S8.1. Results of the one-way fixed-effects ANOVA tests. Reported are the results of the ANOVAs performed on data obtained 1 h, 3 h and 24 h post-injection. Factor (i.e., Venom concentration), Residuals, Degrees of freedom (Df), Sum of Squares (Sum Sq), Mean Squares (Mean Sq), F value and P-value are shown. Significant (< 0.05) P-values are in bold.
	1 h post-injection
		Df	Sum Sq	Mean Sq	F value	P-value
	Venom concentration	3	0.03451	0.0115	0.667	0.596
	Residuals	8	0.13803	0.01725
	3 h post-injection
		Df	Sum Sq	Mean Sq	F value	P-value
	Venom concentration	3	0.1661	0.05537	2.897	0.102
	Residuals	8	0,1529	0.01912
	24 h post-injection
		Df	Sum Sq	Mean Sq	F value	P-value
	Venom concentration	3	0.1151	0.03837	1.092	0.407
	Residuals	8	0,2812	0.03515

## Sheet: Sheet2
	Table S8.2. Results of the Tukey’s Honestly Significant Difference tests. Reported are the results of the pairwise comparison of the tested venom concentrations 1 h, 3 h and 24 h post-injection. Significant (< 0.05) P-values are in bold.
	Concentrations (ng/µl)	P-value (1 h)	P-value (3 h)	P-value (24 h)
	100 vs. 50	1	0.78003	0.608793
	250 vs. 50	0.753841	0.0894481	0.596642
	500 vs. 50	0.753841	0.299975	0.378424
	250 vs. 100	0.753841	0.323289	0.999996
	500 vs. 100	0.753841	0.78003	0.968162
	500 vs. 250	1	0.810254	0.972323
