# Supplementary material for: Insecticidal activity of the linear pseudoscorpion venom peptide Ammogarypin revealed by functional profiling
Source: Front Pharmacol. 2025 Sep 24;16:1661173. doi: 10.3389/fphar.2025.1661173 (PMC12504284; doi:10.3389/fphar.2025.1661173)
Supplement: Supplementary file 3 [file Table6.xlsx]

## Sheet: Hemolytic assay
Triton X-100 1%	0.762	0.69	0.657
Ammogarypin 100 µM	0.129	0.126	0.075
Ammogarypin 50 µM	0.077	0.113	0.073
Ammogarypin 25 µM	0.073	0.069	0.072
Ammogarypin 12.5 µM	0.069	0.061	0.062
DMSO	0.073	0.064	0.073
A. meliffera 50µg/ml	0.71	0.79	0.788
