# Supplementary material for: Insecticidal activity of the linear pseudoscorpion venom peptide Ammogarypin revealed by functional profiling
Source: Front Pharmacol. 2025 Sep 24;16:1661173. doi: 10.3389/fphar.2025.1661173 (PMC12504284; doi:10.3389/fphar.2025.1661173)
Supplement: Supplementary file 4 [file Table4.xlsx]

## Sheet: Antibacterial assay
Escherichia Coli					Staphylococcus aureus
Time (h)	Ammogaypin	Water	Gentamicin		Time (h)	Ammogarypin	Water	Gentamicin
0	0.09	0.091	0.09		0	0.09	0.091	0.091
	0.09	0.09	0.09			0.09	0.091	0.091
	0.091	0.091	0.09			0.091	0.091	0.091
	0.091	0.091	0.09			0.091	0.092	0.091
	0.091	0.091	0.09			0.093	0.092	0.092
	0.091	0.091	0.091			0.094	0.093	0.092
	0.091	0.091	0.09			0.095	0.093	0.093
	0.092	0.092	0.091			0.097	0.094	0.093
	0.092	0.093	0.091			0.101	0.095	0.093
	0.092	0.094	0.09			0.109	0.097	0.093
	0.093	0.097	0.091			0.128	0.102	0.094
	0.095	0.103	0.091			0.159	0.115	0.094
6	0.098	0.116	0.091		6	0.208	0.143	0.094
	0.103	0.142	0.091			0.279	0.199	0.094
	0.11	0.184	0.09			0.367	0.305	0.094
	0.123	0.241	0.09			0.469	0.464	0.094
	0.144	0.309	0.09			0.594	0.65	0.094
	0.182	0.388	0.09			0.713	0.792	0.094
	0.23	0.466	0.091			0.795	0.861	0.094
	0.28	0.545	0.091			0.862	0.922	0.094
	0.323	0.603	0.091			0.909	0.954	0.094
	0.364	0.64	0.09			0.96	0.995	0.094
	0.398	0.655	0.091			1.001	1.027	0.094
	0.428	0.683	0.091			1.042	1.059	0.094
12	0.441	0.725	0.09		12	1.069	1.08	0.094
	0.45	0.761	0.09			1.086	1.101	0.094
	0.46	0.791	0.09			1.098	1.124	0.094
	0.469	0.814	0.09			1.106	1.142	0.094
	0.479	0.83	0.09			1.11	1.159	0.094
	0.491	0.847	0.09			1.118	1.18	0.094
	0.498	0.856	0.09			1.117	1.184	0.094
	0.508	0.863	0.09			1.125	1.2	0.093
	0.516	0.871	0.09			1.122	1.197	0.093
	0.526	0.878	0.09			1.123	1.191	0.093
	0.534	0.888	0.09			1.126	1.186	0.093
	0.546	0.894	0.09			1.123	1.173	0.093
18	0.555	0.898	0.09		18	1.118	1.155	0.093
	0.567	0.906	0.09			1.113	1.146	0.093
	0.58	0.915	0.09			1.109	1.14	0.093
	0.594	0.926	0.09			1.11	1.143	0.093
	0.604	0.932	0.09			1.1	1.135	0.093
	0.617	0.937	0.09			1.094	1.134	0.093
	0.629	0.948	0.09			1.089	1.134	0.093
	0.641	0.956	0.09			1.081	1.127	0.093
	0.658	0.966	0.09			1.08	1.129	0.093
	0.668	0.972	0.09			1.072	1.127	0.093
	0.68	0.978	0.09			1.068	1.126	0.093
	0.691	0.983	0.09			1.062	1.125	0.092
24	0.704	0.992	0.09		24	1.061	1.128	0.092
	0.716	1	0.09			1.056	1.127	0.093
	0.731	1.012	0.09			1.052	1.132	0.093
	0.74	1.019	0.09			1.044	1.125	0.092
	0.754	1.031	0.09			1.046	1.133	0.092
	0.763	1.044	0.09			1.037	1.127	0.092
	0.774	1.062	0.09			1.034	1.13	0.092
	0.786	1.074	0.09			1.031	1.131	0.092
	0.799	1.082	0.09			1.03	1.133	0.092
	0.812	1.091	0.09			1.031	1.139	0.092
	0.824	1.1	0.09			1.024	1.136	0.092
	0.837	1.109	0.089			1.021	1.135	0.092
30	0.854	1.12	0.09		30	1.022	1.14	0.092
	0.862	1.13	0.09			1.011	1.129	0.092
	0.882	1.143	0.089			1.023	1.146	0.092
	0.893	1.154	0.089			1.014	1.14	0.091
	0.905	1.165	0.089			1.011	1.138	0.092
	0.919	1.182	0.089			1.01	1.142	0.092
	0.932	1.194	0.089			1.008	1.143	0.092
	0.944	1.202	0.089			1.001	1.139	0.092
	0.956	1.208	0.089			1.005	1.143	0.092
	0.966	1.213	0.089			1	1.14	0.091
	0.978	1.219	0.089			1.001	1.144	0.091
	0.991	1.227	0.089			1.002	1.147	0.091
36	1.001	1.238	0.089		36	0.996	1.143	0.091
	1.01	1.251	0.089			0.998	1.15	0.091
	1.017	1.263	0.089			0.993	1.149	0.091
	1.028	1.274	0.089			0.992	1.15	0.091
	1.041	1.289	0.089			0.989	1.151	0.091
	1.05	1.304	0.089			0.985	1.151	0.091
	1.063	1.315	0.089			0.985	1.155	0.091
	1.081	1.327	0.089			0.984	1.16	0.091
	1.101	1.342	0.089			0.976	1.156	0.091
	1.125	1.357	0.089			0.975	1.16	0.091
	1.151	1.365	0.089			0.976	1.164	0.09
	1.169	1.37	0.088			0.966	1.153	0.091
42	1.187	1.374	0.089		42	0.971	1.166	0.091
	1.2	1.376	0.089			0.966	1.166	0.091
	1.21	1.374	0.088			0.965	1.169	0.09
	1.22	1.375	0.088			0.961	1.169	0.09
	1.224	1.376	0.088			0.957	1.17	0.09
	1.229	1.378	0.088			0.95	1.162	0.09
	1.235	1.373	0.088			0.951	1.164	0.09
	1.24	1.374	0.088			0.947	1.163	0.09
	1.247	1.374	0.088			0.948	1.162	0.09
	1.256	1.367	0.088			0.949	1.17	0.09
	1.26	1.373	0.088			0.943	1.168	0.09
	1.264	1.366	0.087			0.937	1.169	0.09
48	1.269	1.366	0.087		48	0.941	1.174	0.09
