# Supplementary material for: Insecticidal activity of the linear pseudoscorpion venom peptide Ammogarypin revealed by functional profiling
Source: Front Pharmacol. 2025 Sep 24;16:1661173. doi: 10.3389/fphar.2025.1661173 (PMC12504284; doi:10.3389/fphar.2025.1661173)
Supplement: Supplementary file 5 [file Table1.xlsx]

## Sheet: Feeding
Myzus persicae
Time (d)	Water			500 ng/µl			Imidacloprid
0	20	20	20	20	20	20	20	20	20
1	20	20	20	18	19	20	9	1	1
2	18	19	17	15	19	16	1	0	0
3	16	19	16	15	19	11	0	0	0
4	16	15	15	15	18	10	0	0	0

## Sheet: Injection
Myzus persicae
Time (h)	Water			500 ng/µl			250 ng/µl			100 ng/µl			50 ng/µl			Imidacloprid
0	20	20	20	20	20	20	20	20	20	20	20	20	20	20	20	20	20	20
1	20	20	20	20	20	18	20	18	20	20	20	19	20	20	20	0	0	0
3	20	20	20	18	19	18	19	18	17	20	20	18	20	20	19	0	0	0
24	20	20	20	16	17	9	17	17	14	16	18	14	16	20	17	0	0	0
