# Supplementary material for: Insecticidal activity of the linear pseudoscorpion venom peptide Ammogarypin revealed by functional profiling
Source: Front Pharmacol. 2025 Sep 24;16:1661173. doi: 10.3389/fphar.2025.1661173 (PMC12504284; doi:10.3389/fphar.2025.1661173)
Supplement: Supplementary file 6 [file Table5.xlsx]

## Sheet: Cytotoxicity assay
DMSO	21003.7	21711.3
Untreated	22744	22263.7
BR516 100µM	21734.3	21524.3
BR516 50µM	22456	21040
BR516 25µM	22758.3	22192
BR516 13µM	21640	20937
BR516 6µM	20197.7	22043.7
BR516 3µM	22163	22353.3
Iono	9.667	5.333
