# Supplementary material for: Insecticidal activity of the linear pseudoscorpion venom peptide Ammogarypin revealed by functional profiling
Source: Front Pharmacol. 2025 Sep 24;16:1661173. doi: 10.3389/fphar.2025.1661173 (PMC12504284; doi:10.3389/fphar.2025.1661173)
Supplement: Supplementary file 8 [file Table7.xlsx]

## Sheet: Sheet1
	Table SX. Results of the one-way fixed-effects ANOVA tests. Reported are the results of the ANOVAs performed on data obtained 1 h, 3 h and 24 h post-injection. Factor (i.e., Venom concentration), Residuals, Degrees of freedom (Df), Sum of Squares (Sum Sq), Mean Squares (Mean Sq), F value and P-value are shown. Significant (< 0.05) P-values are in bold.
	1 h post-injection
		Df	Sum Sq	Mean Sq	F value	P-value
	Venom concentration	3	0.3511	0.11699	4.981	0.0309
	Residuals	8	0.1879	0.02349
	3 h post-injection
		Df	Sum Sq	Mean Sq	F value	P-value
	Venom concentration	3	0.7023	0.23412	3.822	0.0574
	Residuals	8	0.4900	0.06125
	24 h post-injection
		Df	Sum Sq	Mean Sq	F value	P-value
	Venom concentration	3	1.4021	0.4673	9.252	0.0056
	Residuals	8	0.4041	0.0505

## Sheet: Sheet2
	Table SXX. Results of the Tukey’s Honestly Significant Difference tests. Reported are the results of the pairwise comparison of the tested venom concentrations 1 h, 3 h and 24 h post-injection. Significant (< 0.05) P-values are in bold.
	Concentrations (ng/µl)	P-value (1 h)	P-value (3 h)	P-value (24 h)
	100 vs. 50	0.929006	0.961248	0.96395
	250 vs. 50	0.99362	0.995116	0.988195
	500 vs. 50	0.0843476	0.134691	0.0161661
	250 vs. 100	0.984943	0.994299	0.998644
	500 vs. 100	0.0362164	0.0684872	0.0087469
	500 vs. 250	0.0587244	0.0970259	0.0106438
